# Supplementary material for: Statistical model building: Background “knowledge” based on inappropriate preselection causes misspecification
Source: BMC Med Res Methodol. 2021 Sep 29;21:196. doi: 10.1186/s12874-021-01373-z (PMC8480029; doi:10.1186/s12874-021-01373-z)
Supplement: Supplementary file 1 — Additional file 1S 1: Average correlation coefficients for the resulting transformed candidate predictors. S 2: Data simulating R code. [file 12874_2021_1373_MOESM1_ESM.zip]

Archive with 13 entries (12 files):
- 12874_2021_1373_MOESM1_ESM/FigureS1.PNG
- 12874_2021_1373_MOESM1_ESM/simulation_BE_AIC.R
- 12874_2021_1373_MOESM1_ESM/simulation_univariable_selection.R
- 12874_2021_1373_MOESM1_ESM/Tex_code.zip
- 12874_2021_1373_MOESM1_ESM/Tex_code/
- 12874_2021_1373_MOESM1_ESM/Tex_code/bmc_article.bib
- 12874_2021_1373_MOESM1_ESM/Tex_code/bmc_article.synctex.gz
- 12874_2021_1373_MOESM1_ESM/Tex_code/bmcart.cls
- 12874_2021_1373_MOESM1_ESM/Tex_code/bmcart-biblio.sty
- 12874_2021_1373_MOESM1_ESM/Tex_code/bmc-mathphys.bst
- 12874_2021_1373_MOESM1_ESM/Tex_code/spbasic.bst
- 12874_2021_1373_MOESM1_ESM/Tex_code/titlepage.tex
- 12874_2021_1373_MOESM1_ESM/Tex_code/vancouver.bst
