# Supplementary material for: Statistical model building: Background “knowledge” based on inappropriate preselection causes misspecification
Source: BMC Med Res Methodol. 2021 Sep 29;21:196. doi: 10.1186/s12874-021-01373-z (PMC8480029; doi:10.1186/s12874-021-01373-z)
Supplement: Supplementary file 1 — Additional file 1S 1: Average correlation coefficients for the resulting transformed candidate predictors. S 2: Data simulating R code. [file 12874_2021_1373_MOESM1_ESM.zip › 12874_2021_1373_MOESM1_ESM/simulation_BE_AIC.R]

# Simulation with Backward Elimination with AIC in precedings studies
# package simdata required 
# https://github.com/matherealize/simdata

library(forcats)
library(dplyr)
library(ggplot2)
library(GGally)
library(reshape2)
library(mvtnorm)
library(igraph)
library(plyr)  
library(hydroGOF)      
library(tidyr)


samplesize <- c(200,500,2000)              # sample sizes
pvalues <- c(0.05,0.2)                     # threshold for p-values in unvariable selection

# Simulation for BE with AIC in preceding studies S*_c 
# initialisation of lists for saving results
SIG_1_result = list()                    # matrices for selection according to univariable selection in prior data set 1                                              
SIG_2_result = list()                    # matrices for selection according to univariable selection in prior data set 2 
SIG_3_result = list()                    # matrices for selection according to univariable selection in prior data set 3 
study_1_result = list()                  # matrices for selection according to "R1" 
study_2_result = list()                  # matrices for selection according to "R2" 
study_3_result = list()                  # matrices for selection according to "R3"  
MSF_TPR_result = list()                  # matrices for results of MSF and TPR                        
rates_result = list()                    # matrices for individual inclusion rates 
error_result = list()                    # matrices for type I (FPR) and II (FNR) errors 
M_data_current_result = list()           # data frames of the simulation of the current data 
mspe_result = list()                     # results of the mean square prediction error

set.seed(29112018)


 for(t in 1:3){          # for for equal sample sizes in all 3 preceding studies 
                         # comment for unequal sample sizes 
 
 n = samplesize[t]       # comment for unequal sample sizes
 n_1 <- n                
 n_2 <- n
 n_3 <- n

#for(t in 1:7){    # uncomment for unequal sample sizes
#
#n_1 <- samplesize[if (t %in% c(1:4,6)) 1
#                         else {if(t %in% c(5,7)) 2 }]
#n_2 <- samplesize[if (t %in% c(1,4)) 1
#                         else {if(t %in% c(2,3,5)) 2
#                            else {if(t %in% c(6,7)) 3 }}]
#n_3 <- samplesize[if (t %in% c(1,2)) 2
#                       else {if(t %in% c(3:7)) 3 }]


rand_effect = 11                                                 # number of additional random variables 
k = 9 + rand_effect                                              # number of variables in total (+ 9 influential variables)


loopn = 10000                                                  # number of iteration / runs

pred <- c("age", "sex", "cbp_first","cbp_change", "bmi", "history", "antihyp", "cvd", "pp", "v10", "v11", 
          "v12", "v13", "v14" ,"v15","v16", "v17","v18","v19", "v20")


SIG <- matrix(0, ncol = k, nrow = loopn,      # initialisation; matix of 1/0, 1 = signigicant in univariable selection, 
              dimnames = list(NULL, pred))    # columns = number of runs          for dataset no 1
SIG_2 <- matrix(0, ncol = k, nrow = loopn,    # initialisation; matix of 1/0, 1 = signigicant in univariable selection,
                dimnames = list(NULL, pred))  # columns = number of runs          for dataset no 2
SIG_3 <- matrix(0, ncol = k, nrow = loopn,    # initialisation; matix of 1/0, 1 = signigicant in univariable selection, 
                dimnames = list(NULL, pred))  # columns = number of runs          for dataset no 3

#Simulation Design 
#------------------------------------------------------------------------------------------------------------------------------------------------------------
sim_design = mvtnorm_simdesign(relations = cor_from_upper(20, 
                                                          rbind(c(1,4,0.3), c(1,5,0.3), c(1,8,0.8), c(1,7,0.5),      # correlation
                                                                c(2,5,0.3), c(2,7,-0.8),c(2,6,0.8),
                                                                c(3,4,0.8) , c(3,5,0.5),c(3,8,0.3), 
                                                                c(5,8,0.5),
                                                                c(6,7,0.3), 
                                                                c(9, 5,0.5), c(9,3,0.3),
                                                                c(19,2,0.3), c(17,9,-0.5), c(11, 4,0.8),
                                                                c(11,14,0.5), c(18,20,0.8), c(18,19,0.3), c(10,19, -0.5) )),
                               transform_initial = function_list(
                                 age = function(z) floor(10 * z[,1] + 55),                           #age
                                 sex = function(z) z[,2] < 0.1,                                      #sex
                                 cbp_first = function(z)  (2.5*z[,3] +70),                           #cbp_first
                                 cbp_change = function(z) (1.8*z[,4] +2),                            #cbp_change
                                 bmi = function(z) pmax(16, 5*z[,5] + 20),                           #BMI
                                 history = function(z) z[,6] < 0.5,                                  #history
                                 antihyp = function(z) z[,7] < 0.8,                                  #antihyp
                                 cvd = function(z) z[,8] < -0.9,                                     #cvd
                                 pp = function(z)  0.4*floor(15* (z[,10])^2)+2*z[,10]+40,            #pulse pressure 
                                 v10 = function(z) z[,10] < 0.1,
                                 v11 = function(z) floor(pmax(0,2*z[,11] + 5)),
                                 v12 = function(z) z[,11] < 0.2 ,
                                 v13 = function(z) floor(10 * z[,13] + 55),
                                 v14 = function(z) floor(10 * z[,14] + 55),                                    
                                 v15 = function(z) z[,15] < 0.5,
                                 v16 = function(z) floor(pmax(0, 100 * exp(z[,6]) - 20)),
                                 v17 = function(z) 0.01*floor(100 * (z[,10] + 4)^2) ,
                                 v18 = function(z) z[,18] >= -1.2,
                                 v19 = function(z) exp(0.5 * z[,19] + 1.5),
                                 v20 = function(z) z[,20] < 0.3                         ),
                               process_truncate = c(2, NA, 3, NA, NA, 
                                                    NA, NA, NA, 4,
                                                    NA,2, NA,2, 2, NA, 
                                                    2,2, NA, 2, NA) )
#------------------------------------------------------------------------------------------------------------------------------------------------------------
# simulation of the data sets 
for(j in 1:loopn){
  
  # data set no 1                  
  sim_data = simulate_data_conditional(sim_design, n_obs = n_1, reject = function_list(contains_constant),     #rejection of constant variables 
                                       reject_max_iter = 20, on_reject = "ignore")
  
  
  beta <- c(-0.08, 3.33, -0.47, 0.31, -0.07, -0.03, 2.37, -0.4,-0.06)                                  # beta coefficients for the predictor variables        
  sim_data <- as.matrix(sim_data) 
  
  Y <- 36 +sim_data[,1:9]%*%beta + rnorm(n_1, mean = 0, sd = 2)                                         # specification of the model 
  M_data <- data.frame(Y, sim_data) 
  colnames(M_data) <- c("Y",pred)
  
  #--------------------------------------------------------------------------------------------------------------------------------------------------------
  # data set no 2
  sim_data_2 = simulate_data_conditional(sim_design, n_obs = n_2, reject = function_list(contains_constant),   #rejection of constant variables 
                                         reject_max_iter = 20, on_reject = "ignore")
  sim_data_2 <- as.matrix(sim_data_2)
  
  Y <- 36 + sim_data_2[,1:9]%*%beta + rnorm(n_2, mean = 0, sd = 2)                                     # specification of model 
  M_data_2 <- data.frame(Y, sim_data_2)                                                              # final data set no 2
  colnames(M_data_2) <- c("Y",pred)
  
  #--------------------------------------------------------------------------------------------------------------------------------------------------------
  # data set no 3
  sim_data_3 = simulate_data_conditional(sim_design, n_obs = n_3, reject = function_list(contains_constant),     #rejection of constant variables 
                                         reject_max_iter = 20, on_reject = "ignore")
  
  sim_data_3 <- as.matrix(sim_data_3)
  
  Y <- 36 + sim_data_3[,1:9]%*%beta + rnorm(n_3, mean = 0, sd = 2)                                    # specification of model 
  M_data_3 <- data.frame(Y, sim_data_3)                                                             # final data set no 3
  colnames(M_data_3) <- c("Y",pred)
  
 #------------------------------------------------------------------------------------------------------------------------
  # Backward Elimination with AIC
#-----------------------------------------------------------------------------------------------------------------------
  # backward elimination for data set no 1 
  
  formula <- paste("Y",paste(pred,collapse="+"), sep = "~")
  
  f <- lm(formula, data = M_data)                                            # linear regression -> needed for step()
  be <- step(f, direction = "backward", k=2, trace= 0)        
  coef <-  coefficients(be)[-1]                                                       
  zero <- rep(0, k)
  names(zero) <- pred 
  for(l in 1:k)  ifelse( (names(zero[l]) %in% names(coef)), zero[l] <- coef[names(coef) == names(zero)[l]], zero[l] <- 0 )  
  for(m in 1:k)  ifelse( (unname(zero[m]) !=0), (SIG[j,m] = 1), (SIG[j,m] = 0))  
  
  
  # backward elimination for data set no 2
  
  f <- lm(formula, data = M_data_2)                                           
  be <- step(f, direction = "backward", k=2, trace= 0)        
  coef <-  coefficients(be)[-1]                                                       
  zero <- rep(0, k)
  names(zero) <- pred 
  for(l in 1:k)  ifelse( (names(zero[l]) %in% names(coef)), zero[l] <- coef[names(coef) == names(zero)[l]], zero[l] <- 0 )  
  for(m in 1:k)  ifelse( (unname(zero[m]) !=0), (SIG_2[j,m] = 1), (SIG_2[j,m] = 0))
  
  # backward elimination for data set no 3
  
  f <- lm(formula, data = M_data_3)                                        
  be <- step(f, direction = "backward", k=2, trace= 0)        
  coef <-  coefficients(be)[-1]                                                       
  zero <- rep(0, k)
  names(zero) <- pred 
  for(l in 1:k)  ifelse( (names(zero[l]) %in% names(coef)), zero[l] <- coef[names(coef) == names(zero)[l]], zero[l] <- 0 )  # zero saves regressions coeffiecents of the selected variables
  for(m in 1:k)  ifelse( (unname(zero[m]) !=0), (SIG_3[j,m] = 1), (SIG_3[j,m] = 0))
}
#--------------------------------------------------------------------------------------------------------------------------------------------------------------
# Calculation of Criteria  
#---------------------------------------------------------------------------------------------------------------------------------------------------------------
# inclusion rates 

cnt_1 <- rep(0, k)      # count for R1
for(i in 1:loopn) {
  for(j in 1:k) {
    
    if(SIG[i,j]+ SIG_2[i,j] + SIG_3[i,j] >= 1)  # how often was the variable selected in at least one preceding study?
      cnt_1[j] <- cnt_1[j]+1
  }}


cnt_2 <- rep(0, k)     # count for R2
for(i in 1:loopn) {
  for(j in 1:k) {
    
    if(SIG[i,j]+ SIG_2[i,j] + SIG_3[i,j] >= 2) # how often was the varible selected in at least two preceding studies?
      cnt_2[j] <- cnt_2[j]+1
  }}


cnt_3 <- rep(0, k)     # count for R3
for(i in 1:loopn) {
  for(j in 1:k) {
    
    if(SIG[i,j]+ SIG_2[i,j] + SIG_3[i,j] == 3) # how often was the varibale selected in all 3 preceding studies?
      cnt_3[j] <- cnt_3[j]+1
  }}     

# save in matrix
rates <- cbind(pred, rate_R1 = (cnt_1/loopn)*100, rate_R2 = (cnt_2/loopn)*100, rate_R3 = (cnt_3/loopn)*100)


#-----------------------------------------------------------------------------------------------------------------------------------------------------------
# calculation of study1/study2/study3 referring to the selection rules R1/R2/R3
#---------------------------------------------------------------------------------------------------------------------------------------------------------------
# only if selected at least once (R1), study_1 = matrix[1/0] (1 if variable was select at least once) 
study_1 <- matrix(0, ncol = k, nrow = loopn,     
                  dimnames = list(NULL, pred))    

for(i in 1:loopn) {
  for(j in 1:k) {
    
    if(SIG[i,j]+ SIG_2[i,j] + SIG_3[i,j] >= 1) 
      study_1[i,j] <- 1
  }}

# only if selected at least twice (R2), study_2 = matrix[1/0] (1 if variable was selected at least twice)
study_2 <- matrix(0, ncol = k, nrow = loopn,   
                  dimnames = list(NULL, pred))    

for(i in 1:loopn) {
  for(j in 1:k) {
    
    if(SIG[i,j]+ SIG_2[i,j] + SIG_3[i,j] >= 2)
      study_2[i,j] <- 1
  }}

# only if selected 3 times (R3), study_3 = matrix[1/0] (1 if variable was selected in all three prior studies)
study_3 <- matrix(0, ncol = k, nrow = loopn,   
                  dimnames = list(NULL, pred))    

for(i in 1:loopn) {
  for(j in 1:k) {
    
    if(SIG[i,j]+ SIG_2[i,j] + SIG_3[i,j] == 3) 
      study_3[i,j] <- 1
  }}
#----------------------------------------------------------------------------------------------------------------------------------------------------------
# type 1 and 2 error (in the Paper referring to FPR (type I) and FNR (type II))
#----------------------------------------------------------------------------------------------------------------------------------------------------------
# R1 / study_1
# type 1 error rate (FPR)

type1_1 <- (apply(study_1[,10:20], 1, function (x) sum(x))) / rand_effect      # rand_effect = no of random variables specified in the beginning
type1_mean_1 <-sum(type1_1)/length(type1_1)                                    # mean over all 10000 runs

# type 2 error (FNR)

type2_1 <- (apply(study_1[,1:9], 1, function (x) 9-sum(x))) / (k-rand_effect) 
type2_mean_1 <-sum(type2_1)/length(type2_1)                                   

# R2 / study_2
# type 1 error rate (FPR)

type1_2 <- (apply(study_2[,10:20], 1, function (x) sum(x))) / rand_effect
type1_mean_2 <-sum(type1_2)/length(type1_2)

# type 2 error rate (FNR)

type2_2 <- (apply(study_2[,1:9], 1, function (x) 9-sum(x))) / (k-rand_effect)
type2_mean_2 <-sum(type2_2)/length(type2_2)

# R3 / study_3
# type 1 error rate (FPR)

type1_3 <- (apply(study_3[,10:20], 1, function (x) sum(x))) / rand_effect 
type1_mean_3 <-sum(type1_3)/length(type1_3)

# type 2 error rate  (FNR)

type2_3 <- (apply(study_3[,1:9], 1, function (x) 9-sum(x))) / (k-rand_effect)
type2_mean_3 <-sum(type2_3)/length(type2_3)

# saving in matrix 
error <- matrix(c(type1_mean_1, type1_mean_2, type1_mean_3, type2_mean_1, type2_mean_2, type2_mean_3), nrow = 3, ncol = 2, 
                dimnames = list(c("R1", "R2", "R3") ,c("FPR", "FNR")))

#-----------------------------------------------------------------------------------------------------------------------------------------------------------
# calculation of TPR and MSF dependent inclusion algorithm
#---------------------------------------------------------------------------------------------------------------------------------------------------------------
#study_1 (R1)                                             
# were all 9 explanatory variables selected ? TPR         
Freq <-count(study_1)                                  
F <- Freq[,c(1:9)]
ef <- apply(F,1,sum)
tpr_R1 <- sum(Freq[ef ==9  ,21])  #TPR

# were exactly the nine explanatory variables selected? MSF
F2 <- Freq[,c(10:20)]
noef <- apply(F2,1,sum)
B <- cbind(ef, noef)
msf_R1 <- sum( Freq[which(B[,1]==9 & B[,2]==0, arr.ind= TRUE ) ,21]) #MSF

# study 2 (R2)
Freq <-count(study_2)
F <- Freq[,c(1:9)]
ef <- apply(F,1,sum)
tpr_R2 <- sum(Freq[ef ==9  ,21])  #TPR

F2 <- Freq[,c(10:20)]
noef <- apply(F2,1,sum)
B <- cbind(ef, noef)
msf_R2 <- sum( Freq[which(B[,1]==9 & B[,2]==0, arr.ind= TRUE ) ,21])  #MSF

# study 3 (R3)
Freq <-count(study_3)
F <- Freq[,c(1:9)]
ef <- apply(F,1,sum)
tpr_R3 <- sum(Freq[ef ==9  ,21])   #TPR

# were exactly the nine explanatory variables selected? 
F2 <- Freq[,c(10:20)]
noef <- apply(F2,1,sum)
B <- cbind(ef, noef)
msf_R3 <- sum( Freq[which(B[,1]==9 & B[,2]==0, arr.ind= TRUE ) ,21])   #MSF

#-----------------------------------------------------------------------------------------------------------------------------------------------------------
# MSPE 
# for the calculation of the MSPE a new data set needs to be simulated = current data set (n=500)
# as well as a validation set 
#-----------------------------------------------------------------------------------------------------------------------------------------------------------
sim_data_current = simulate_data_conditional(sim_design, n_obs = 500, reject = function_list(contains_constant),   #rejection of constant variables 
                                             reject_max_iter = 20, on_reject = "ignore")  
sim_data_current <- as.matrix(sim_data_current)

Y <- 36 + sim_data_current[,1:9]%*%beta + rnorm(500, mean = 0, sd = 2)                                     # same underlying model 
M_data_current <- data.frame(Y, sim_data_current)
colnames(M_data_current) <- c("Y",pred)

sim_data_validation = simulate_data_conditional(sim_design, n_obs = 500, reject = function_list(contains_constant),   #rejection of constant variables 
                                                reject_max_iter = 20, on_reject = "ignore")  
sim_data_validation <- as.matrix(sim_data_validation)

Y_valdiation <- 36 + sim_data_validation[,1:9]%*%beta + rnorm(500, mean = 0, sd = 2)                                     # same underlying model 
M_data_validation <- data.frame(Y_valdiation, sim_data_validation)
colnames(M_data_validation) <- c("Y",pred)
#------------------------------------------------------------------------------------------------------------------------------------------------------------
# MSPE calculation
#------------------------------------------------------------------------------------------------------------------------------------------------------------------

beta_ext <- c(beta, rep(0, rand_effect)) 
names(beta_ext) <-  pred                          # beta extendet, filled with zeros and inclution of intercept
mspe_3 <- rep(0, loopn)                           # 3 = study_3 -> all3 ,initialisation for the pmse values

for(i in 1:loopn){
  var =""
  for(j in 1:k ) { 
    if(study_3[i,j] == "1" ) var <- paste0(var,colnames(study_3)[j], sep = "+")    # write formula based on study_3 
  }
  var <- substr(var, 1, nchar(var)-1)
  formula <- paste("Y~" , var, collapse = "+")
  if(var != "") {                                                                 # is any variable selected according to study_3?
    f <- lm(formula, data = M_data_current)  
    y_hat <- predict(f,M_data_validation)
    mspe_3[i] <- mse(y_hat, M_data_validation$Y)                                               
  } else {mspe_3[i] <- NA}
}

mspe_2 <- rep(0, loopn)                   # 2 = study_2 -> min2

for(i in 1:loopn){
  var =""
  for(j in 1:k ) { 
    if(study_2[i,j] == "1" ) var <- paste0(var,colnames(study_2)[j], sep = "+")    # write formula based on study_2 
  }
  var <- substr(var, 1, nchar(var)-1)
  formula <- paste("Y~" , var, collapse = "+")
  if(var != "") {
    f <- lm(formula, data = M_data_current)
    y_hat <- predict(f,M_data_validation)
    mspe_2[i] <- mse(y_hat, M_data_validation$Y)
  } else {mspe_2[i] <- NA}
}

mspe_1 <- rep(0, loopn)                 # 1 = study_1 -> min1

for(i in 1:loopn){
  var =""
  for(j in 1:k ) { 
    if(study_1[i,j] == "1" ) var <- paste0(var,colnames(study_1)[j], sep = "+")       # write formula based on study_1 
  }
  var <- substr(var, 1, nchar(var)-1)
  formula <- paste("Y~" , var, collapse = "+")
  if(var != "") {
    f <- lm(formula, data = M_data_current)
    y_hat <- predict(f,M_data_validation)
    mspe_1[i] <- mse(y_hat, M_data_validation$Y)
  }
  else {mspe_1[i] <- NA }
}  

#------------------------------------------------------------------------------------------------------------------------------------------------------------
# saving results in lists 
#----------------------------------------------------------------------------------------------------------------------------------------------------------
# initialisation in the beginning
SIG_1_result[[t]] <- SIG                          
SIG_2_result[[t]] <- SIG_2
SIG_3_result[[t]] <- SIG_3
study_1_result[[t]] <- study_1
study_2_result[[t]] <- study_2
study_3_result[[t]] <- study_3
MSF_TPR_result[[t]] <- matrix(c((tpr_R1/loopn)*100, (msf_R1/loopn)*100,(tpr_R2/loopn)*100, (msf_R2/loopn)*100, (tpr_R3/loopn)*100, (msf_R3/loopn)*100), nrow=2, ncol=3)
rates_result[[t]] <- rates                
error_result[[t]] <- error  # Type I and II error (FPR/FNR)    
M_data_current_result[[t]] <- M_data_current
mspe_result[[t]] <- c(mean(mspe_1, na.rm =TRUE), mean(mspe_2,na.rm =TRUE), mean(mspe_3,na.rm =TRUE))


} # -> end of the loop for equal sample sizes; comment for unequal sample sizes 
#
# --------------------------------------------------------------------------------------------------------------------------------------------------------
#DMSF


setting <- 7  # 3 for equal/ 7 for unequal 
DMSF <- matrix(0, ncol = 3, nrow = setting)


for(t in 1:setting){
  short <- study_1_result[[t]][,c("age","sex","cbp_first","cbp_change","antihyp")]
  row_sum <- apply(short,1, function(x) sum(x))
  dmsf1 <- length(row_sum[which(row_sum == 5)])/10000
  short2 <- study_2_result[[t]][,c("age","sex","cbp_first","cbp_change","antihyp")]
  row_sum2 <- apply(short2,1, function(x) sum(x))
  dmsf2 <- length(row_sum2[which(row_sum2 == 5)])/10000
  short3 <- study_3_result[[t]][,c("age","sex","cbp_first","cbp_change","antihyp")]
  row_sum3 <- apply(short3,1, function(x) sum(x))
  dmsf3 <- length(row_sum3[which(row_sum3 == 5)])/10000
  DMSF[t,] <- c(dmsf1, dmsf2, dmsf3)
}
DMSF
