# Supplementary material for: Statistical model building: Background “knowledge” based on inappropriate preselection causes misspecification
Source: BMC Med Res Methodol. 2021 Sep 29;21:196. doi: 10.1186/s12874-021-01373-z (PMC8480029; doi:10.1186/s12874-021-01373-z)
Supplement: Supplementary file 1 — Additional file 1S 1: Average correlation coefficients for the resulting transformed candidate predictors. S 2: Data simulating R code. [file 12874_2021_1373_MOESM1_ESM.zip › 12874_2021_1373_MOESM1_ESM/Tex_code/bmc_article.bib]

% bmc_article.bib
% 
%  An example of bibtex entries.
%  Entries taken from BMC instructions for authors page.

% uncomment next line to make author-year bibliography
% @settings{label, options="nameyear"}

%@article{blank,
    author  = {}, 
    title   = {},
    journal = {}, 
    year    = {},
    month   = {}, 
    volume  = {}, 
    number  = {}, 
    pages   = {},
    note    = {} 
}    

 Article within a journal

@article{westreich2013,
  title={The table 2 fallacy: presenting and interpreting confounder and modifier coefficients},
  author={Westreich, D and Greenland, S},
  journal={Am J Epidemiol},
  volume={177},
  number={4},
  pages={292--298},
  year={2013},
  publisher={Oxford University Press}
}


@article{1shmueli,
    author  = {Shmueli, G}, 
    title   = {To Explain or to Predict?}, 
    journal = {Stat. Sci.}, 
    year    = {2010},
    volume  = {25}, 
    number  = {3}, 
    pages   = {289-310}
}

@article{2heinze,
    author  = {Heinze, G and Wallisch, C and Dunkler, D}, 
    title   = {Variable selection - A review and recommendations for the practicing 
    statistician}, 
    journal = {Biom. J}, 
    year    = {2018},
    volume  = {60}, 
    number  = {3}, 
    pages   = {631-669}
}

@article{leCessie,
    author = {le Cessie, Saskia and Luijken, Kim and Goetghebeur, Els},
    title = {{Regarding “Variable selection – A review and recommendations for the practicing statistician” by G. Heinze, C. Wallisch, and D. Dunkler}},
    journal = {Biom. J},
    volume = {61},
    number = {6},
    pages = {1595-1597},
    doi = {10.1002/bimj.201900088},
    year = {2019}
}

@article{wallisch2020,
  title={Selection of variables for multivariable models: Opportunities and limitations in quantifying model stability by resampling},
  author={Wallisch, C and Dunkler, D and Rauch, G and de Bin, R and Heinze, G},
  journal={Stat. Med.},
  year={2021},
  volume = {40},
  number = {2},
  pages = {369-381}
}

@article{greenland,
    author  = {Greenland, S}, 
    title   = {Modeling and variable selection in epidemiologic analysis}, 
    journal = {Am. J. Public Health}, 
    year    = {1989},
    volume  = {79}, 
    number  = {3}, 
    pages   = {340-349}
}

@article{shrier,
    author  = {Shrier, I and Platt, R}, 
    title   = {{Reducing bias through directed acyclic graphs}}, 
    journal = {BMC Med Res Methodol}, 
    year    = {2008},
    volume  = {8}, 
    number  = {70},
    pages = {1-15}
}


@article{3mantel,
    author  = {Mantel, N}, 
    title   = {Why Stepdown Procedures in Variable Selection}, 
    journal = {Technometrics}, 
    year    = {1970},
    volume  = {12}, 
    number  = {3}, 
    pages   = {621-625}
}

@book{4royston,
    author    = {Royston, P and Sauerbrei, W}, 
    title     = {Multivariable model-building: A pragmatic approach to regression 
    analysis based on fractional polynomials for continuous variables},
    publisher = {Repr. Wiley Series in Probability and Statistics}, 
    year      = {2009},
    address   = {Chichester: John Wiley
    \& Sons}
}

@article{5witte,
    author  = {Witte, J and Didelez, V}, 
    title   = {Covariate selection strategies for causal inference: Classification and
    comparison}, 
    journal = {Biom. J}, 
    year    = {2019},
    volume  = {61}, 
    number  = {5}, 
    pages   = {1270-1289}
 } 
  
@article{sauerbrei,
    author  = {Sauerbrei, W and Perperoglou, A and Schmid, M and Abrahamowicz, M and Becher, H and Binder, H and Dunkler, D and Harrell, FE and Royston, P and Heinze, G}, 
    title   = {State of the art in selection of variables and functional forms in multivariable analysis - outstanding issues}, 
    journal = {Diagn Progn Res}, 
    year    = {2020},
    volume  = {4}, 
    number  = {1}, 
    pages = [1-18},
    doi = {10.1186/s41512-020-00074-3}
}  

@article{talbot,
    author  = {Talbot, D and Kubuta Massamba, V}, 
    title   = {A descriptive review of variable selection methods in four epidemiologic journals: there is still room for improvement}, 
    journal = {Eur J Epidemiol}, 
    year    = {2019},
    volume  = {34}, 
    number = {8},
    pages   = {725-730}
}    
    
@article{6walter,
    author  = {Walter, S and Tiemeier, H}, 
    title   = {Variable selection: current practice in epidemiological studies}, 
    journal = {Eur J Epidemiol}, 
    year    = {2009},
    volume  = {24},
    number = {12}, 
    pages   = {733-736}
}    
  
    
@article{7bouwmeester,
    author  = {Bouwmeester, W and Zuithoff, N and Mallett, S and Geerlings, M I and  
    Vergouwe, Y and Steyerberg, E W and Altman, D G and Moons, K}, 
    title   = {Reporting and methods in clinical prediction research: a systematic  
    review}, 
    journal = {PLoS Medicine}, 
    year    = {2012},
    volume  = {9}, 
    number  = {5}, 
    pages   = {1-12}
}        
    
@article{8mallett,
    author  = {Mallett, S and Royston, P and Dutton, S and Waters, R and Altman, D G}, 
    title   = {Reporting methods in studies developing prognostic models in cancer: a  
    review}, 
    journal = {BMC Medicine}, 
    year    = {2010},
    volume  = {8}, 
    number  = {20},
    pages  = {1-11}
}      

@article{9sun,
    author  = {Sun, G and Shook, T L and Kay, G L}, 
    title   = {Inappropriate use of bivariable analysis to screen risk factors
    for use in multivariable analysis}, 
    journal = {J Clin Epidemiol}, 
    year    = {1996},
    volume  = {69}, 
    number  = {8},
    pages   = {907-916}
}  

@article{10sheppard,
    author  = {Sheppard, J P and Stevens, R and Gill, P and Martin, U and Godwin, M and  
    Hanely, J and Henegha, C and Hobbs, R and Mant, J and McKinstry, B and Myers, M and  
    Nunan, D and Ward, A and Williams, B and McManus, R J}, 
    title   = {Predicting Out-of-Office Blood Pressure in the Clinic (PROOFBP): 
    Derivation and Validation of a Tool to Improve the Accuracy of Blood Pressure 
    Measurement in Clinical Practice}, 
    journal = {Hypertension}, 
    year    = {2016},
    volume  = {67}, 
    number  = {5},
    pages   = {961-950}
}  

@article{vrieze,
    author  = {Vrieze, S I}, 
    title   = {Model selection and psychological theory: A discussion of the differences between the Akaike Information Criterion (AIC) and the Bayesian Information Criterion (BIC)}, 
    journal = {Psychological Methods}, 
    year    = {2012},
    volume  = {17}, 
    number  = {2},
    pages   = {228-243}  


@misc{rpackage,
    author  = {{Michael Kammer}},
    title = {R-package simdata},
    url = {https://github.com/matherealize/simdata},
    year = {2020},
    urldate={1 Oct 2020}
}


@article{11binder,
    author  = {Binder, H and Sauerbrei, W and Royston, P}, 
    title   = {Multivariable model-building with continuous covariates: 1. Performance 
    measures and simulation design}, 
    journal = {FDM-Preprint, University of Freiburg}, 
    year    = {2011}
}  

@article{12austin,
    author  = {Austin, P C and Steyerberg, E W}, 
    title   = {The number of subjects per variable required in linear regression 
    analyses}, 
    journal = {J Clin Epidemiol}, 
    year    = {2015},
    volume  = {68}, 
    number  = {6},
    pages   = {627-636}
}

@article{13nemes,
    author  = {Nemes, S and Jonasson, J M and Genell, A and Steineck, G}, 
    title   = {Bias in odds ratios by logistic regression modelling and sample size}, 
    journal = {BMC Med Res Methodol}, 
    year    = {2009},
    volume  = {9}, 
    number  = {56},
    pages = {1-5}
}

@article{14heinze,
    author  = {Heinze, G and Schemper, M A}, 
    title   = {A Solution to the Problem of Monotone Likelihood in Cox Regression}, 
    journal = {Biometrics}, 
    year    = {2001},
    volume  = {57}, 
    number  = {1}, 
    pages   = {114-119}
}

@book{15burnham,
    author  = {Burnham, K P and Anderson, D R}, 
    title   = {Model selection and multimodel inference: A practical information-
    theoretic approach}, 
    publisher = {NY: Springer}, 
    year      = {2002},
    address   = {New York} 
}

@book{16steyerberg,
    author  = {Steyerberg, E}, 
    title   = {Clinical prediction models: A practical approach to development, 
    validation, and updating}, 
    publisher = {NY: Springer}, 
    year      = {2009},
    address   = {New York} 
}


@article{omics,
author = {Liu, C and Jiang, J and Gu, J and de Yu, Z and Wang, T and Lu, H},
title = {High-dimensional omics data analysis using a variable screening protocol with prior knowledge integration (SKI)},
journal = {BMC Systems Biology},
year = {2016},
volume = {10},
number = {118},
pages = {457-464},
doi = {https://doi.org/10.1186/s12918-016-0358-0}
}

@article{gracia,
author = {Gracia, E and López-Quílez, A and Marco, M and Lladosa, S and Lila, M },
title = {The spatial epidemiology of intimate partner violence: do neighborhoods matter?},
journal = {Am J Epidemiol.},
year = {2015},
volume = {182},
number = {1},
pages = {58-66},
}

@article{hill,
author = {Hill, S M and Neve, R M and Bayani, N and Kuo, W and Ziyad, S and Spellman, P T and Gray, J W and Mukherjeem S },
title = {Integrating biological knowledge into variable selection: an empirical Bayes approach with an application in cancer biology},
journal = {BMC Bioinformatics},
year = {2012},
volume = {13},
number = {94},
pages = {1-16
}

@article{sauerbrei_lowhigh,
author = {Sauerbrei, W and Boulesteix, A and Binder, H},
title = {Stability investigations of multivariable regression models derived from low- and high-dimensional data},
journal = {J Biopharm Stat},
year = {2011},
volume = {21},
number = {6},
pages = {1206-1231}
}

@article{bergersen,
author = {Bergersen, L C and Glad, I K and Lyng H},
title = {Weighted lasso with data integration},
journal = {Stat Appl Genet Mol Biol},
year = {2011},
volume = {10},
number = {1},
pages = {1-29}
}

@article{riley,
author = {Riley, R D and Ensor, J and Snell, K I E and Harrell, F E and Martin, G P and Reitsma, J B and Moons, K G M and Collins, G and van Smeden, M},
	title = {Calculating the sample size required for developing a clinical prediction model},
	volume = {368},
	year = {2020},
	doi = {10.1136/bmj.m441},
	journal = {BMJ},
	pages = {1-12}
}


@article{vanderweele,
    author  = {VanderWeele, T J and Shpitser, I}, 
    title   = {A new criterion for confounder selection}, 
    journal = {Biometrics}, 
    year    = {2011},
    volume  = {67}, 
    number  = {4},
    pages   = {1406–1413}  
