# Supplementary material for: Statistical model building: Background “knowledge” based on inappropriate preselection causes misspecification
Source: BMC Med Res Methodol. 2021 Sep 29;21:196. doi: 10.1186/s12874-021-01373-z (PMC8480029; doi:10.1186/s12874-021-01373-z)
Supplement: Supplementary file 1 — Additional file 1S 1: Average correlation coefficients for the resulting transformed candidate predictors. S 2: Data simulating R code. [file 12874_2021_1373_MOESM1_ESM.zip › 12874_2021_1373_MOESM1_ESM/Tex_code/titlepage.tex]

\documentclass{scrbook}

\usepackage[utf8]{inputenc}
\usepackage[T1]{fontenc}
\usepackage[english]{babel}
\makeatletter
\newcommand{\fakechap}[1]{{\noindent\normalfont\sectfont\nobreak\size@chapter{}#1\par}\chapterheadendvskip\noindent\ignorespaces}
\makeatother
%\subject{Doctoral thesis}
\title{Statistical Model Building Based on Background Knowledge - What if ``Knowledge'' is Based on Inappropriate Preselection?}
%\subtitle{A fiction story telling the truth}
\author[addressref={aff1,aff2},                    
        corref ={aff1}, 
        email={lorena.hafermann@charite.de}] {\inits{LH}\fnm{Lorena} \snm{Hafermann}}
\author[addressref={aff3},                    
        email={h.becher@uke.de}] {\inits{HB}\fnm{Heiko} \snm{Becher}}
\author[addressref={aff1,aff2},                    
        email={carolin.herrmann@charite.de}] {\inits{CH}\fnm{Carolin} \snm{Herrmann}}
\author[addressref ={aff4},
        email= {nadja.klein@hu-berlin.de}] {\inits{NK}\fnm{Nadja} \snm{Klein}}
\author[addressref = {aff5},
        email= {georg.heinze@meduniwien.ac.at}] {\inits{GH}\fnm{Georg} \snm{Heinze}}
\author[addressref={aff1,aff2}, 
        email = {geraldine.rauch@charite.de}]{\inits{GR}\fnm{Geraldine} \snm{Rauch}}

\address[id=aff1]{                          
  \orgname{Charité – Universitätsmedizin Berlin, corporate member of Freie Universität Berlin, Humboldt-Universität zu Berlin, and Berlin Institute of Health, Institute of Biometry and Clinical Epidemiology},        
  \street{Charitéplatz 1},                    
  \postcode{10117}                           
  \city{Berlin},                             
  \cny{Germany}                               
}
\address[id=aff2]{%                           % unique id
  \orgname{Berlin Institute of Health (BIH)}, % university, etc
  \street{Anna-Louisa-Karsch-Str. 2},         %
  \postcode{10178}                            % post or zip code
  \city{Berlin},                              % city
  \cny{Germany}                               % country
}

\address[id=aff3]{%                           % unique id
  \orgname{Institute of Medical Biometry and Epidemiology, University Hospital Hamburg-Eppendorf}, % university, etc
  \street{Martinistraße 52},         %
  \postcode{20246}                            % post or zip code
  \city{Hamburg},                             % city
  \cny{Germany}                               % country
}

\address[id=aff4]{                        
  \orgname{Humboldt Universit\"at zu Berlin, School of Business and Economics}, 
  \street{Unter den Linden 6},         %
  \postcode{10099}                            % post or zip code
  \city{Berlin},                             % city
  \cny{Germany}                               % country
}

\address[id=aff5]{
  \orgname{Section for Clinical Biometrics, Center for Medical Statistics, Informatics and 
  Intelligent Systems, Medical University of Vienna},
  \street{Spitalgasse 23},
  \postcode{1090},
  \city{Vienna},
  \cny{Austria}
}


%\extratitle{Stories of ducks}
\uppertitleback{\vspace{3cm}I want to thank Scrooge MacDuck for his financial Support}
\date{}
\usepackage{blindtext}
\begin{document}
\frontmatter
\maketitle

\tableofcontents
\addchap{Abstract}
af\dots
\blindtext
\vfill


\fakechap{Summary}
asdf\dots
\blindtext
\vfill

\end{document}}
